# Supplementary material for: Exogenous melatonin improves growth in hulless barley seedlings under cold stress by influencing the expression rhythms of circadian clock genes
Source: PeerJ. 2021 Jan 22;9:e10740. doi: 10.7717/peerj.10740 (PMC7831369; doi:10.7717/peerj.10740)
Supplement: Supplemental Information 2 [file peerj-09-10740-s002.zip]

Archive with 19 entries (19 files):
- ELF3.xlsx
- PRR95.xlsx
- soluble sugars.xls
- PRR59.xlsx
- TOC1.xlsx
- malondialdehyde.xls
- CCA1.xlsx
- GI.xlsx
- PRR73.xlsx
- LUX.xlsx
- proline.xls
- chlorophyll.xlsx
- Carotenoids.xls
- Length of primary root.xlsx
- Melatonin content.xlsx
- Germination rate.xlsx
- fresh weight.xlsx
- Dry weight of seedlings.xlsx
- Length of leaf.xlsx
