# Supplementary material for: Exogenous melatonin improves growth in hulless barley seedlings under cold stress by influencing the expression rhythms of circadian clock genes
Source: PeerJ. 2021 Jan 22;9:e10740. doi: 10.7717/peerj.10740 (PMC7831369; doi:10.7717/peerj.10740)
Supplement: Supplemental Information 2 [file peerj-09-10740-s002.zip › ELF3.xlsx]

## Sheet: Sheet1
	25	25	25	25	25		25+MT	25+MT	25+MT	25+MT	25+MT
	1	2	3	average	sd		1	2	3	average	sd
0h	0.897478	1.0971	1.01562	1.0034	0.0819529		0.915852	1.05316	1.03676	1.00193	0.0612307
4h	1.72593	1.03055	1.21054	1.32234	0.294686		0.775087	0.937519	0.869315	0.86064	0.0665956
8h	0.879594	0.608691	0.771708	0.753331	0.111356		1.44807	1.55966	1.51595	1.50789	0.0459084
12h	1.59707	1.23915	1.40939	1.4152	0.146178		1.0135	0.808781	0.873704	0.898661	0.085418
16h	0.919208	0.833884	0.876733	0.876608	0.0348336		2.41528	2.28996	2.31181	2.33901	0.0546577
20h	0.567499	0.531491	0.552988	0.550659	0.0147922		1.30591	1.12861	1.27443	1.23632	0.0772382
24h	0.722723	0.645668	0.713378	0.693923	0.0343343		2.84485	2.97272	2.8855	2.90102	0.0533447
28h	1.32061	1.29415	1.29967	1.30481	0.0113948		1.19038	1.16849	1.17543	1.1781	0.00913162
32h	0.441954	0.660106	0.500091	0.534051	0.0922407		1.39679	1.23918	1.33672	1.32423	0.0649468
36h	0.274111	0.283718	0.279077	0.278969	0.0039226		2.52977	1.41199	1.87475	1.93884	0.458579
40h	1.15485	0.635664	0.794118	0.861543	0.217251		1.47251	1.23621	1.32392	1.34421	0.0975326
44h	0.531017	0.466291	0.509089	0.502132	0.026878		1.10928	1.33315	1.31702	1.25315	0.101946
48h	1.16609	0.727829	0.935069	0.942995	0.179006		1.30134	0.989395	1.13615	1.1423	0.127427
52h	0.689405	0.766125	0.720518	0.725349	0.0315067		0.80213	0.417622	0.625284	0.615012	0.157143
56h	1.53594	1.60164	1.56257	1.56671	0.0269832		2.93547	2.10184	2.70257	2.57996	0.351198
60h	1.11824	0.762636	1.02212	0.967664	0.150193		1.8993	1.87647	1.88841	1.88806	0.00932457
64h	0.502655	0.459773	0.475155	0.479195	0.0177381		1.10799	1.24954	1.1706	1.17604	0.0579164
68h	0.399262	0.332307	0.384668	0.372079	0.028747		1.59899	1.35342	1.57304	1.50848	0.110158
72h	1.35932	1.32469	1.3378	1.3406	0.0142767		1.21864	1.31322	1.27747	1.26978	0.0389923
	15	15	15	15	15		15+MT	15+MT	15+MT	15+MT	15+MT
	1	2	3	average	sd		1	2	3	average	sd
0h	0.802971	1.32492	0.939959	1.02262	0.220957		0.83774	1.21555	0.982015	1.01177	0.155668
4h	1.43258	0.766983	1.06201	1.08719	0.272312		0.629231	0.734858	0.696795	0.686961	0.0436791
8h	2.44379	3.70844	3.10848	3.0869	0.516517		1.75625	2.29024	1.82891	1.95846	0.236466
12h	0.876573	2.93269	2.7726	2.19395	0.933819		0.734256	0.943615	0.803569	0.827147	0.0870814
16h	1.25431	0.664767	1.10664	1.00857	0.250471		0.250235	0.446637	0.387022	0.361298	0.0822181
20h	1.70343	0.508298	1.36343	1.19172	0.50279		0.356181	0.362528	0.359515	0.359408	0.00259241
24h	1.95147	1.2122	1.75969	1.64112	0.313236		0.575893	0.674745	0.58306	0.611233	0.0450053
28h	1.90155	2.62145	2.10485	2.20928	0.303035		0.329478	0.601768	0.4087	0.446649	0.114354
32h	3.74601	1.90345	2.51852	2.72266	0.765947		0.0876531	0.0998922	0.0903789	0.0926414	0.0052465
36h	3.25587	7.26892	5.04752	5.19077	1.64145		0.297612	0.314707	0.30284	0.305053	0.00715211
40h	0.541059	1.47544	0.618616	0.87837	0.423375		0.123117	0.235009	0.162025	0.173384	0.0463804
44h	4.42697	0.985353	2.19877	2.53703	1.42525		0.17987	0.146012	0.166428	0.164103	0.0139197
48h	1.89248	0.677856	1.74334	1.43789	0.540865		0.705487	0.66091	0.670067	0.678821	0.0192224
52h	8.85496	7.5335	8.34468	8.24438	0.544125		0.0773729	0.0932366	0.0806704	0.08376	0.00683487
56h	2.24671	6.35979	4.31648	4.30766	1.67917		0.182424	0.115359	0.125251	0.141011	0.0295602
60h	7.60902	12.3897	8.98299	9.66058	2.00966		0.458986	0.243867	0.376513	0.359789	0.0886144
64h	9.41204	8.76209	8.99601	9.05671	0.26879		0.46879	0.321937	0.389494	0.393407	0.0600164
68h	0.478076	2.63869	1.11329	1.41002	0.906678		0.287492	0.327053	0.298012	0.304186	0.0167304
72h	14.3468	7.43606	10.0001	10.5943	2.85244		0.309091	0.720261	0.4107	0.480017	0.174869
	5	5	5	5	5		5+MT	5+MT	5+MT	5+MT	5+MT
	1	2	3	average	sd		1	2	3	average	sd
0h	0.595214	1.43644	1.1696	1.06709	0.350997		1.25925	0.810941	0.979262	1.01648	0.184904
4h	2.34892	2.55141	2.14476	2.34836	0.166016		0.999994	0.576627	0.676347	0.750989	0.180718
8h	1.78362	0.448759	1.11146	1.11461	0.54496		0.873568	0.662208	0.749034	0.761603	0.086744
12h	0.805836	2.0887	1.1052	1.33324	0.547988		2.7379	1.82933	2.45188	2.3397	0.379311
16h	1.03881	1.26691	1.60048	1.30207	0.230647		0.395308	0.263235	0.284486	0.314343	0.0579043
20h	0.940337	2.25308	1.7791	1.6575	0.542777		0.0465059	0.0587757	0.0528437	0.0527084	0.00501002
24h	0.465916	1.22575	0.634444	0.775368	0.325812		0.0136426	0.04535	0.0260664	0.028353	0.013045
28h	0.15073	0.104474	0.11953	0.124911	0.0192637		0.39833	0.272294	0.352363	0.340996	0.052078
32h	1.87632	2.44759	2.17168	2.1652	0.233268		0.328318	0.333302	0.329962	0.330527	0.00207369
36h	0.250766	1.03061	0.350185	0.543854	0.346574		0.192734	0.111895	0.143094	0.149241	0.0332877
40h	0.881417	1.24197	0.944765	1.02272	0.157178		0.0438308	0.0513048	0.0489168	0.0480174	0.00311682
44h	3.10404	2.32389	2.63504	2.68766	0.32066		1.16225	0.618803	0.687543	0.822864	0.241614
48h	2.92872	1.45706	1.96954	2.11844	0.60996		0.708087	0.673736	0.697761	0.693195	0.0143907
52h	2.73557	1.00103	1.68125	1.80595	0.713592		1.10898	0.878818	0.948813	0.978871	0.0963371
56h	0.270793	0.642324	0.278377	0.397165	0.173382		1.54426	1.81955	1.59185	1.65189	0.120135
60h	1.67309	2.65611	2.37786	2.23569	0.413719		1.23194	1.58393	1.46564	1.42717	0.146253
64h	3.65061	5.02208	4.09106	4.25458	0.571713		1.41138	1.66258	1.55439	1.54278	0.10288
68h	3.53453	4.49911	4.19953	4.07772	0.403098		0.934741	1.41708	1.07195	1.14126	0.202922
72h	2.16758	1.50192	2.0006	1.89003	0.282777		1.26841	0.851781	0.993073	1.03776	0.172999
