# Supplementary material for: Exogenous melatonin improves growth in hulless barley seedlings under cold stress by influencing the expression rhythms of circadian clock genes
Source: PeerJ. 2021 Jan 22;9:e10740. doi: 10.7717/peerj.10740 (PMC7831369; doi:10.7717/peerj.10740)
Supplement: Supplemental Information 2 [file peerj-09-10740-s002.zip › PRR95.xlsx]

## Sheet: Sheet1
	25	25	25	25	25		25+MT	25+MT	25+MT	25+MT	25+MT
	1	2	3	average	sd		1	2	3	average	sd
0h	1.12337	0.912462	0.975576	1.0038	0.088387		1.2502	0.775406	1.03155	1.01905	0.194037
4h	37.0294	23.3307	27.3891	29.2497	5.74516		19.5	12.9093	18.6888	17.0327	2.93442
8h	83.3749	126.373	107.894	105.881	17.6114		47.7933	26.9576	38.9261	37.8923	8.5375
12h	23.8159	48.2651	36.2357	36.1056	9.98177		23.9087	19.3711	21.4147	21.5648	1.8555
16h	0.912451	0.521059	0.794891	0.7428	0.163976		2.53302	4.16675	2.97936	3.22638	0.689459
20h	0.531124	0.155965	0.315341	0.334143	0.153734		0.623234	0.805316	0.717246	0.715265	0.0743478
24h	1.00364	0.500608	0.860558	0.788268	0.211628		2.029	1.23572	1.31299	1.5259	0.357138
28h	9.36578	6.01366	7.54131	7.64025	1.37029		20.3837	10.1375	12.0907	14.2039	4.44189
32h	97.3687	87.1238	90.2591	91.5839	4.2861		24.8948	25.6779	25.1855	25.2527	0.32322
36h	117.25	145.948	124.691	129.296	12.16		47.8608	74.1211	58.9866	60.3228	10.7623
40h	15.6302	17.9493	16.6442	16.7412	0.949241		16.3781	15.8761	16.1485	16.1343	0.205187
44h	2.33818	4.85084	2.70031	3.29644	1.10902		4.79934	6.86758	5.7758	5.81424	0.844795
48h	4.10433	2.0506	2.88438	3.0131	0.843359		4.41706	4.03543	4.15083	4.20111	0.159805
52h	9.88218	16.3014	10.9017	12.3618	2.81669		2.50128	1.34142	1.81372	1.88548	0.476218
56h	68.0673	65.822	67.0183	66.9692	0.917301		12.0784	25.4737	14.6922	17.4148	5.79759
60h	100.974	141.797	109.285	117.352	17.615		26.4915	28.9857	27.8667	27.7813	1.02007
64h	153.772	106.946	126.916	129.211	19.1854		19.2701	12.4714	12.8923	14.8779	3.11047
68h	18.7711	17.6674	18.0148	18.1511	0.460778		5.68126	5.09844	5.26684	5.34885	0.244899
72h	22.7707	6.4549	10.5921	13.2725	6.92531		4.8077	2.79041	3.62485	3.74099	0.827642
	15	15	15	15	15		15+MT	15+MT	15+MT	15+MT	15+MT
	1	2	3	average	sd		1	2	3	average	sd
0h	1.28894	0.835889	0.928153	1.01766	0.195486		1.00192	0.997928	1.00015	1	0.00163411
4h	119.449	113.658	116.52	116.542	2.36426		15.2967	15.6205	15.3594	15.4255	0.140189
8h	279.116	246.939	258.96	261.672	13.2753		24.2609	15.3125	22.104	20.5591	3.81299
12h	79.2619	86.479	82.6967	82.8125	2.94754		3.3522	6.30509	4.91984	4.85904	1.20627
16h	10.8534	9.55494	10.0317	10.1467	0.536304		5.43134	2.77962	3.59363	3.93487	1.10912
20h	7.65545	8.94785	7.8251	8.1428	0.573455		2.26818	2.31693	2.28751	2.29087	0.0200423
24h	13.3401	19.6742	14.8302	15.9482	2.70405		2.23399	1.66558	1.95516	1.95158	0.232067
28h	84.9629	126.342	107.98	106.428	16.9284		2.79343	3.95962	3.66592	3.47299	0.495256
32h	129.854	163.751	132.703	142.102	15.3518		16.1515	10.1641	9.54257	11.9527	2.97979
36h	85.1973	44.886	67.9435	66.009	16.5138		6.84293	3.5545	4.20899	4.86881	1.42125
40h	9.83627	6.90771	8.01726	8.25375	1.20722		2.73576	3.54751	2.90484	3.06271	0.34969
44h	4.25497	5.58184	4.66015	4.83232	0.555204		1.51877	1.47673	1.50555	1.50035	0.0175539
48h	19.0697	8.5796	12.8174	13.4889	4.30879		0.734444	0.539204	0.659955	0.644535	0.0804489
52h	25.0214	10.9282	17.4727	17.8074	5.75839		1.28537	1.04582	1.17213	1.16777	0.097843
56h	199.236	113.204	119.708	144.049	39.1132		2.77936	1.35263	2.09394	2.07531	0.582607
60h	84.8885	48.0395	80.2028	71.0436	16.3784		7.46024	7.09013	7.18224	7.2442	0.15732
64h	136.142	150.732	145.06	143.978	6.00543		8.03656	9.35387	8.49685	8.62909	0.545857
68h	39.5818	39.5312	39.5407	39.5512	0.0219754		5.48155	3.24551	4.81922	4.51543	0.937792
72h	77.7038	84.9873	82.714	81.8017	3.04262		0.143074	0.200747	0.0858213	0.143214	0.0469182
	5	5	5	5	5		5+MT	5+MT	5+MT	5+MT	5+MT
	1	2	3	average	sd		1	2	3	average	sd
0h	1.1094	0.890321	1.01243	1.00405	0.0896342		1.10223	0.911416	0.995428	1.00303	0.078086
4h	13.3455	15.0574	14.127	14.1767	0.699756		2.35414	1.82712	1.60031	1.92719	0.315783
8h	8.87514	12.969	11.1071	10.9837	1.6736		2.49823	2.44277	2.46502	2.46867	0.0227865
12h	23.7061	21.5963	22.9284	22.7436	0.87119		4.86793	4.33667	4.60935	4.60465	0.216912
16h	16.5906	12.575	15.6284	14.9313	1.71185		2.09513	3.36917	1.8128	2.4257	0.677018
20h	12.0019	8.45406	9.21644	9.89079	1.52485		1.63346	1.9793	1.81539	1.80939	0.141252
24h	7.19331	8.12056	7.38263	7.5655	0.400024		4.75672	5.34198	5.00348	5.03406	0.239909
28h	12.1801	10.5571	11.0136	11.2503	0.683398		2.19102	1.32065	1.73855	1.75007	0.355421
32h	7.1616	5.30952	5.84705	6.10606	0.777975		1.9543	1.70655	1.26357	1.64147	0.285718
36h	10.7939	8.90001	9.79624	9.83007	0.773568		1.25558	1.38129	0.96946	1.20211	0.172329
40h	10.7058	10.0901	10.61	10.4687	0.270491		1.32868	1.79894	1.65705	1.59489	0.196951
44h	5.74445	7.38361	7.08112	6.7364	0.7122		1.22657	1.37339	1.29221	1.29739	0.06005
48h	4.92816	5.06739	5.0147	5.00342	0.0573976		2.35751	3.39356	2.41227	2.72112	0.476017
52h	9.87251	7.45037	8.19469	8.50585	1.01302		1.84378	3.44845	1.93809	2.4101	0.73523
56h	3.63353	3.57306	3.57402	3.59354	0.0282857		3.17941	5.52818	4.19342	4.30034	0.961859
60h	9.98488	9.17747	9.75781	9.64006	0.33998		3.72937	5.57947	4.19875	4.50253	0.785252
64h	5.85923	6.6198	6.18411	6.22105	0.311597		2.95036	3.4175	3.17062	3.17949	0.190813
68h	14.2007	14.0906	14.13	14.1405	0.0455606		4.06431	4.28397	4.19166	4.17998	0.0900566
72h	8.28641	6.60859	7.5414	7.4788	0.686393		5.28385	4.80477	5.12566	5.07143	0.19931
