# Supplementary material for: Exogenous melatonin improves growth in hulless barley seedlings under cold stress by influencing the expression rhythms of circadian clock genes
Source: PeerJ. 2021 Jan 22;9:e10740. doi: 10.7717/peerj.10740 (PMC7831369; doi:10.7717/peerj.10740)
Supplement: Supplemental Information 2 [file peerj-09-10740-s002.zip › soluble sugars.xls]

## Sheet: Sheet2
	25℃	25℃	25℃	25+MT	25+MT	25+MT	15℃	15℃	15℃	15+MT	15+MT	15+MT	5℃	5℃	5℃	5+MT	5+MT	5+MT
0Hr	62.5294	64.8824	67.8235	94.5882	106.353	105.176	106.353	111.941	116.647	109.882	123.118	120.765	121.941	125.471	128.412	30.4118	25.7059	19.2353
12Hr	63.1176	66.3529	65.1765	112.824	128.706	122.235	85.4706	87.8235	95.4706	80.4706	96.9412	94.5882	138.118	156.647	150.765	80.1765	116.353	126.941
24Hr	100.765	108.118	99.8824	34.8824	37.5294	37.2353	142.529	141.353	134	46.6471	59.2941	56.0588	167.824	187.824	188.706	39	53.4118	37.5294
36Hr	65.4706	54.2941	63.7059	55.1765	61.9412	61.6471	74.8824	82.5294	82.5294	54	63.4118	59.8824	88.1176	104.588	98.1176	47.7647	37.4706	39.2353
48Hr	54	53.7059	58.7059	35.4706	36.6471	39.2941	157.529	156.647	157.235	56.9412	66.0588	72.8235	94	95.4706	97.2353	0.764706	13.4118	12.8235
60Hr	36.6471	39.2941	37.2353	29	33.1176	34.2941	45.1765	40.7647	46.3529	31.6471	36.3529	39.2941	143.412	144	153.706	8.70588	13.4118	15.4706
72Hr	47.8235	56.3529	49	41.9412	46.0588	47.5294	115.765	122.235	120.176	70.7647	84.8824	80.1765	194.882	180.176	173.706	8.64706	1.94118	0.470588
