# Supplementary material for: Exogenous melatonin improves growth in hulless barley seedlings under cold stress by influencing the expression rhythms of circadian clock genes
Source: PeerJ. 2021 Jan 22;9:e10740. doi: 10.7717/peerj.10740 (PMC7831369; doi:10.7717/peerj.10740)
Supplement: Supplemental Information 2 [file peerj-09-10740-s002.zip › PRR59.xlsx]

## Sheet: Sheet1
	25	25	25	25	25		25+MT	25+MT	25+MT	25+MT	25+MT
	1	2	3	average	sd		1	2	3	average	sd
0h	1.14012	0.841731	1.04202	1.00796	0.124176		0.920442	1.13006	0.961397	1.00397	0.0907152
4h	0.534669	0.617102	0.582986	0.578252	0.0338192		3.37072	4.7849	4.25763	4.13775	0.583524
8h	6.45729	7.04715	6.64412	6.71619	0.246142		3.76454	4.58788	4.24577	4.1994	0.337722
12h	7.63351	10.1787	10.0432	9.28512	1.16917		5.32656	5.15809	5.22696	5.2372	0.06916
16h	2.33949	5.92489	3.64587	3.97008	1.48158		1.56681	1.3032	2.71244	1.86082	0.611728
20h	3.49383	2.51261	2.97696	2.99447	0.400774		1.38724	0.714062	0.835578	0.978959	0.292927
24h	0.372843	0.227309	0.30874	0.302964	0.0595541		1.07445	0.708665	0.894191	0.892434	0.149335
28h	1.33052	0.32078	0.603055	0.751452	0.42537		1.24551	0.628868	0.922414	0.932263	0.251838
32h	3.72662	4.4347	4.0903	4.08387	0.289107		3.75466	2.94041	3.27066	3.32191	0.334385
36h	17.3115	18.8819	17.9157	18.0364	0.646761		3.14773	4.75827	4.1055	4.00383	0.661418
40h	8.17584	7.70825	7.8592	7.91443	0.194848		4.01004	5.54135	4.73756	4.76298	0.625414
44h	4.41977	2.79663	3.46116	3.55919	0.666257		3.2068	2.80157	2.86146	2.95661	0.178596
48h	0.947344	1.36766	1.25051	1.1885	0.177105		1.70133	1.55575	1.62284	1.62664	0.0594936
52h	1.16044	1.03636	1.11892	1.10524	0.0515702		1.39688	2.50706	1.59195	1.83196	0.483964
56h	3.00727	2.6197	2.88407	2.83701	0.161685		1.23896	1.46654	1.34061	1.3487	0.0930861
60h	5.03337	5.49327	5.28572	5.27079	0.188051		3.97759	3.06184	3.09119	3.37687	0.424937
64h	7.58583	10.0709	8.64033	8.76568	1.01839		2.15768	3.02492	2.74365	2.64208	0.361261
68h	5.48678	4.60434	5.0176	5.03624	0.360494		0.538873	1.19462	0.721257	0.818249	0.276351
72h	2.35327	2.98964	2.62642	2.65644	0.26066		1.89457	1.13577	1.45281	1.49438	0.311174
	15	15	15	15	15		15+MT	15+MT	15+MT	15+MT	15+MT
	1	2	3	average	sd		1	2	3	average	sd
0h	1.49821	0.621422	1.07409	1.06457	0.35801		1.12812	0.831606	1.06593	1.00855	0.127669
4h	2.50142	2.08453	2.19138	2.25911	0.176807		1.148	1.7855	1.55687	1.49679	0.263701
8h	22.1104	17.306	20.0315	19.816	1.96729		2.50302	3.52704	3.31839	3.11615	0.441835
12h	11.6489	12.9076	12.1989	12.2518	0.515209		1.32274	0.946674	1.26359	1.17767	0.165112
16h	4.95159	3.4961	4.01502	4.15424	0.602298		1.76463	1.08321	1.54884	1.46556	0.284354
20h	4.16492	4.84129	4.16832	4.39151	0.318045		0.69209	0.310035	0.44969	0.483938	0.157842
24h	5.21318	4.47805	4.94022	4.87715	0.303407		0.562477	0.869832	0.742287	0.724865	0.12608
28h	0.0471681	3.16144	2.53284	1.91382	1.34464		0.409353	0.402792	0.40505	0.405732	0.00272194
32h	16.1898	24.9101	19.9224	20.3407	3.57234		7.19998	7.75954	6.73692	7.23214	0.418102
36h	16.3323	23.0941	20.3972	19.9412	2.77924		0.504124	0.850185	0.767278	0.707196	0.147529
40h	7.70375	8.88008	8.65383	8.41255	0.509638		0.999192	0.810646	0.890029	0.899956	0.077293
44h	5.16255	5.77855	5.61982	5.5203	0.261139		0.70437	0.788677	0.761201	0.751416	0.0351067
48h	3.01817	3.13929	3.05898	3.07215	0.050315		1.27545	1.38987	1.31458	1.32663	0.0474836
52h	5.02428	3.70447	4.0391	4.25595	0.560202		0.295141	0.341792	0.299111	0.312015	0.0211179
56h	13.3148	13.4525	13.4101	13.3925	0.0575862		1.68456	1.11101	1.58382	1.4598	0.250036
60h	5.90221	5.38968	5.58997	5.62728	0.210896		1.11512	1.06933	1.10324	1.0959	0.0194016
64h	6.74464	6.23336	6.66206	6.54669	0.224103		3.93759	2.71792	3.72476	3.46009	0.531936
68h	1.46105	1.54721	1.50567	1.50464	0.0351805		1.08056	0.562232	0.848522	0.830437	0.211991
72h	5.10865	3.90875	4.64936	4.55559	0.494326		1.12626	0.731889	0.973912	0.944019	0.162381
	5	5	5	5	5		5+MT	5+MT	5+MT	5+MT	5+MT
	1	2	3	average	sd		1	2	3	average	sd
0h	0.869753	1.10006	1.04517	1.00499	0.0982202		1.07951	0.920372	1.00649	1.00212	0.0650415
4h	1.40239	2.25159	1.5458	1.73326	0.371163		0.631808	0.480781	0.523159	0.545249	0.0636041
8h	1.80991	2.17774	2.02342	2.00369	0.15081		0.756883	0.591484	0.614249	0.654205	0.0731963
12h	2.53263	2.9633	2.73521	2.74371	0.175924		1.24436	0.912246	1.11403	1.09021	0.136625
16h	7.94684	9.96241	9.21861	9.04262	0.832209		1.64449	1.24555	1.5269	1.47231	0.167379
20h	3.4212	4.01319	3.8186	3.751	0.246359		0.858462	0.491327	0.671343	0.673711	0.149892
24h	2.4516	2.78599	2.62389	2.62049	0.136537		1.26831	0.895726	1.04255	1.06886	0.153241
28h	6.15645	6.08073	6.0875	6.10822	0.0342086		1.7525	1.26393	1.42406	1.48016	0.203364
32h	3.08237	2.62245	2.64009	2.78163	0.212771		0.376569	0.292567	0.33683	0.335322	0.03431
36h	1.70594	1.78961	1.77599	1.75718	0.0366533		0.633683	0.579145	0.591553	0.60146	0.0233411
40h	1.07558	1.14959	1.10085	1.10867	0.0307129		0.560892	0.555781	0.559386	0.558686	0.0021443
44h	0.906631	0.855971	0.890691	0.884431	0.0211502		0.432474	0.420825	0.425423	0.426241	0.00479064
48h	0.661178	0.618253	0.640228	0.639887	0.0175257		0.337428	0.340904	0.338661	0.338997	0.00143888
52h	1.36727	1.25235	1.26053	1.29339	0.0523517		0.464975	0.404313	0.424639	0.431309	0.02521
56h	1.11153	1.04184	1.09665	1.08334	0.0299681		0.48711	0.507997	0.493242	0.496117	0.00876591
60h	4.65921	4.07981	4.18508	4.30803	0.25201		0.721535	0.687206	0.696237	0.701659	0.0145298
64h	3.45704	2.57159	2.9278	2.98547	0.363776		0.421425	0.613386	0.475835	0.503549	0.0807809
68h	2.39278	1.9747	2.22379	2.19709	0.17172		0.456198	0.556083	0.50506	0.505781	0.0407811
72h	1.00065	0.945908	0.967362	0.971308	0.022523		0.481476	0.240738	0.303039	0.341751	0.102022
