# Supplementary material for: Exogenous melatonin improves growth in hulless barley seedlings under cold stress by influencing the expression rhythms of circadian clock genes
Source: PeerJ. 2021 Jan 22;9:e10740. doi: 10.7717/peerj.10740 (PMC7831369; doi:10.7717/peerj.10740)
Supplement: Supplemental Information 2 [file peerj-09-10740-s002.zip › TOC1.xlsx]

## Sheet: Sheet1
	25	25	25	25	25		25+MT	25+MT	25+MT	25+MT	25+MT
	1	2	3	average	sd		1	2	3	average	sd
0h	1.01255	0.982921	1.00477	1.00008	0.0125423		0.8199	1.16611	1.04593	1.01064	0.143523
4h	0.81838	0.860206	0.853025	0.84387	0.0182613		1.52574	2.0914	1.77046	1.79587	0.231626
8h	11.4441	9.10761	10.2991	10.2836	0.953949		7.45657	6.43348	7.0241	6.97138	0.419337
12h	49.3725	37.9163	40.8	42.6962	4.86539		39.4252	39.2577	39.3416	39.3415	0.0683831
16h	29.3766	16.8256	20.2445	22.1489	5.29792		63.0441	61.6237	64.6563	63.108	1.23888
20h	72.3464	60.8038	66.5376	66.5626	4.7123		27.0391	20.8662	22.449	23.4514	2.61786
24h	5.9189	3.51219	4.59228	4.67446	0.984251		11.0144	15.0015	14.2385	13.4182	1.72803
28h	2.15954	1.68809	1.97247	1.94004	0.193829		3.27208	2.52613	3.05113	2.94978	0.312849
32h	31.6439	15.3254	24.288	23.7524	6.67276		8.7184	7.60903	7.80655	8.04466	0.48318
36h	140.049	126.07	134.127	133.416	5.729		65.3003	68.9088	66.9998	67.0696	1.47396
40h	82.233	89.727	86.3339	86.098	3.06396		39.8916	35.6822	37.317	37.6303	1.7327
44h	64.8368	69.9772	65.878	66.8973	2.21891		24.2823	24.2186	24.2561	24.2523	0.0261411
48h	12.5775	12.2733	12.4102	12.4203	0.124432		33.2683	35.5095	34.4657	34.4145	0.915703
52h	9.01734	15.2466	12.2615	12.1751	2.5438		10.9838	7.59498	10.0604	9.5464	1.43042
56h	3.25345	3.39299	3.317	3.32115	0.0570401		4.44736	3.66692	4.29467	4.13632	0.337714
60h	10.0381	12.241	10.5195	10.9329	0.945653		4.71338	3.7736	4.08175	4.18958	0.391168
64h	46.9858	81.9872	58.2128	62.3953	14.5921		8.74745	4.95951	6.62465	6.7772	1.55018
68h	77.3789	127.049	103.5	102.642	20.2867		7.33638	15.2474	9.10182	10.5619	3.39065
72h	18.1673	11.5562	14.4222	14.7152	2.70692		2.53468	2.0588	2.14759	2.24702	0.206608
	15	15	15	15	15		15+MT	15+MT	15+MT	15+MT	15+MT
	1	2	3	average	sd		1	2	3	average	sd
0h	1.03779	0.956241	1.00768	1.00057	0.0336688		1.18119	0.86183	0.982334	1.00845	0.131679
4h	1.33105	1.25659	1.27944	1.28903	0.0311445		1.19326	0.862288	1.02472	1.02676	0.135124
8h	6.44638	5.78791	5.96029	6.06486	0.278803		9.63964	8.69818	9.19016	9.17599	0.384476
12h	12.8435	13.7756	13.4294	13.3495	0.384715		2.45471	2.39569	2.42841	2.42627	0.0241454
16h	18.7429	20.7172	19.3267	19.5956	0.828134		2.50254	2.1056	2.39824	2.33546	0.16802
20h	12.3265	11.739	11.9724	12.0127	0.241539		0.87506	0.94484	0.917066	0.912322	0.0286845
24h	12.0489	10.3415	11.675	11.3552	0.732815		0.783393	0.795923	0.792872	0.790729	0.00533517
28h	2.67141	2.76347	2.70669	2.71386	0.0379237		0.670517	0.70333	0.695644	0.68983	0.0140125
32h	10.8124	12.7689	11.7683	11.7832	0.798833		6.68107	8.58318	7.28043	7.51489	0.794032
36h	15.7051	15.3624	15.5108	15.5261	0.140353		1.65761	0.974712	1.50497	1.3791	0.292655
40h	6.00183	4.07877	4.6655	4.91537	0.804719		4.65009	5.08162	4.79377	4.84183	0.17942
44h	2.71398	2.50025	2.57309	2.59577	0.0887181		3.22496	2.53646	2.8642	2.87521	0.281188
48h	1.29012	1.13273	1.17888	1.20057	0.0660618		6.5105	3.65529	5.4172	5.19433	1.17624
52h	1.88309	1.78826	1.82531	1.83222	0.0390218		1.47238	1.62444	1.57282	1.55655	0.0631342
56h	5.81175	5.4986	5.69267	5.66768	0.129061		4.65771	3.80343	4.18882	4.21665	0.349317
60h	4.50724	5.59355	4.96355	5.02145	0.445369		2.52618	2.69585	2.59652	2.60618	0.0696042
64h	11.5446	14.1822	12.5558	12.7609	1.08651		4.38888	4.4342	4.40319	4.40876	0.0189181
68h	7.44492	5.50105	7.07637	6.67411	0.843014		0.507293	0.469585	0.498577	0.491818	0.016119
72h	5.0778	6.59059	5.81821	5.82887	0.617639		0.973353	1.30274	1.21922	1.1651	0.139808
	5	5	5	5	5		5+MT	5+MT	5+MT	5+MT	5+MT
	1	2	3	average	sd		1	2	3	average	sd
0h	1.07444	0.910874	1.02178	1.00237	0.0681738		0.935943	1.05114	1.01646	1.00118	0.048254
4h	0.541191	0.829585	0.67809	0.682955	0.117787		0.373532	0.426949	0.394366	0.398282	0.0219826
8h	1.09506	0.886481	0.924538	0.968695	0.0906979		0.224467	0.299221	0.247752	0.257147	0.0312326
12h	2.11482	2.59514	2.17261	2.29419	0.214106		0.214608	0.329898	0.285285	0.276597	0.047466
16h	12.2661	11.4868	11.9596	11.9042	0.320544		2.09155	2.1719	2.12595	2.1298	0.0329136
20h	1.2764	2.20403	1.57215	1.68419	0.386903		1.6229	1.83478	1.76888	1.74219	0.088536
24h	1.3439	1.44393	1.4292	1.40568	0.0440976		1.23375	1.3868	1.32586	1.31547	0.0629136
28h	4.38357	8.14983	5.53029	6.02123	1.57627		0.852663	0.852704	0.852674	0.85268	1.69418e-05
32h	1.06551	0.736081	0.850879	0.884157	0.136532		0.630538	0.403151	0.502642	0.51211	0.0930716
36h	1.60275	1.34127	1.50481	1.48294	0.107864		3.45301	2.01106	3.31211	2.9254	0.649085
40h	1.43042	2.28084	1.90325	1.87151	0.347907		2.17072	1.60909	1.91291	1.89757	0.22954
44h	1.79647	1.83437	1.81224	1.81436	0.0155456		0.517757	0.218699	0.30058	0.345678	0.126186
48h	0.734791	0.845967	0.740542	0.773767	0.0511074		0.440565	0.393442	0.415755	0.416587	0.0192469
52h	1.29426	2.31482	1.35376	1.65428	0.467704		0.477122	0.350164	0.366645	0.397977	0.0563669
56h	1.54026	0.875543	1.25328	1.22303	0.27221		0.290816	0.27279	0.284523	0.282709	0.00746986
60h	1.85585	2.5664	2.05268	2.15831	0.299545		0.67559	0.541959	0.626514	0.614688	0.055192
64h	1.52592	1.73456	1.7022	1.65423	0.0916832		0.0884976	0.0931533	0.0895452	0.0903987	0.00199419
68h	1.24086	0.686027	1.00719	0.978025	0.227448		0.139798	0.105226	0.1095	0.118174	0.0153893
72h	0.660407	0.464417	0.501939	0.542255	0.0849393		0.188294	0.207727	0.204651	0.200224	0.00852875
