# Supplementary material for: Exogenous melatonin improves growth in hulless barley seedlings under cold stress by influencing the expression rhythms of circadian clock genes
Source: PeerJ. 2021 Jan 22;9:e10740. doi: 10.7717/peerj.10740 (PMC7831369; doi:10.7717/peerj.10740)
Supplement: Supplemental Information 2 [file peerj-09-10740-s002.zip › malondialdehyde.xls]

## Sheet: Sheet2
	25℃	25℃	25℃	25+MT	25+MT	25+MT	15℃	15℃	15℃	15+MT	15+MT	15+MT	5℃	5℃	5℃	5+MT	5+MT	5+MT
0Hr	9.2093	9.2093	10.4651	2.06422	1.65138	6.6055	14.5291	13.3184	12.1076	4.97696	8.70968	11.1982	10.6585	12.2439	11.3415	2.48848	3.73272	3.73272
12Hr	5.44186	5.44186	5.44186	0.412844	22.7064	6.6055	6.05381	4.84305	6.05381	12.4424	31.106	13.6866	16.5122	15.6098	17.9268	4.97696	3.73272	2.48848
24Hr	15.4884	18	18	7.01835	4.54128	3.30275	9.6861	10.8969	12.1076	7.46544	3.73272	3.73272	17.1951	16.878	14.6585	0.456783	2.48848	1.24424
36Hr	10.4651	10.4651	12.9767	5.36697	6.6055	5.36697	9.6861	10.8969	13.3184	2.48848	2.48848	1.24424	12.3415	14.5122	11.3415	6.2212	4.97696	8.70968
48Hr	2.93023	5.44186	6.69767	1.65138	10.3211	0.825688	6.05381	7.26457	8.47534	8.70968	18.6636	8.70968	12.3415	10.878	9.70732	3.73272	4.97696	6.2212
60Hr	9.2093	12.9767	11.7209	2.06422	5.36697	6.6055	14.5291	19.3722	16.9507	3.73272	1.24424	3.73272	9.65854	9.02439	11.6098	2.48848	7.46544	7.46544
72Hr	5.44186	11.7209	6.69767	0.825688	3.30275	11.5596	19.3722	23.0045	20.583	6.2212	3.73272	21.1521	13.2927	13.9756	14.878	6.2212	4.97696	6.2212
