# Supplementary material for: Exogenous melatonin improves growth in hulless barley seedlings under cold stress by influencing the expression rhythms of circadian clock genes
Source: PeerJ. 2021 Jan 22;9:e10740. doi: 10.7717/peerj.10740 (PMC7831369; doi:10.7717/peerj.10740)
Supplement: Supplemental Information 2 [file peerj-09-10740-s002.zip › CCA1.xlsx]

## Sheet: Sheet1
	25	25	25	25	25		25+MT	25+MT	25+MT	25+MT	25+MT
	1	2	3	average	sd		1	2	3	average	sd
0h	0.83715	1.18391	1.00897	1.01001	0.141566		1.10929	0.872078	1.03371	1.00503	0.0989438
4h	0.61722	0.684355	0.634493	0.645356	0.028464		1.13435	1.19525	1.16521	1.16494	0.0248628
8h	0.0502384	0.0907497	0.0653627	0.0687836	0.0167146		0.180492	0.228886	0.204086	0.204488	0.0197589
12h	0.00618869	0.0365429	0.0276831	0.0234716	0.0127449		0.0125857	0.0145603	0.0129683	0.0133714	0.000855056
16h	0.00985115	0.0156947	0.0118248	0.0124569	0.00242714		0.0610997	0.070249	0.0638315	0.0650601	0.00383487
20h	0.136347	0.0922449	0.1072	0.111931	0.0183126		6.85058	6.2776	6.51151	6.54656	0.235226
24h	0.798976	0.831367	0.818527	0.81629	0.0133174		21.8452	23.8796	22.4747	22.7331	0.850401
28h	2.45899	1.39585	1.89007	1.91497	0.434384		2.10757	2.05027	2.09097	2.08294	0.0240749
32h	0.308352	0.848034	0.804185	0.653524	0.244729		1.30641	1.32475	1.31097	1.31404	0.00779659
36h	0.0830404	0.0886878	0.0839712	0.0852331	0.00247218		1.01468	0.650275	0.760129	0.80836	0.152625
40h	0.0422749	0.105348	0.0463059	0.0646428	0.0288297		0.148925	0.13805	0.14354	0.143505	0.00443982
44h	0.15301	0.110871	0.135855	0.133245	0.0173018		0.401532	0.45991	0.448096	0.436513	0.025201
48h	0.496544	0.575008	0.528563	0.533372	0.0322127		1.44072	1.06828	1.30244	1.27048	0.153721
52h	1.24171	1.2747	1.26141	1.25927	0.013551		21.5022	33.8487	26.9142	27.4217	5.05321
56h	1.46182	1.03338	1.29408	1.26309	0.176277		1.17016	1.64064	1.31236	1.37439	0.197017
60h	0.509598	0.345872	0.409018	0.421496	0.0674207		1.23457	1.10017	1.15849	1.16441	0.0550261
64h	0.0864649	0.114383	0.100636	0.100495	0.011398		0.0538509	0.0493091	0.0507055	0.0512885	0.00189947
68h	0.060788	0.0590804	0.0598245	0.0598976	0.000699023		0.0561429	0.0488752	0.0519326	0.0523169	0.00297943
72h	0.155203	0.155249	0.155229	0.155227	1.88417e-05		0.110019	0.150582	0.132268	0.130956	0.0165855
	15	15	15	15	15		15+MT	15+MT	15+MT	15+MT	15+MT
	1	2	3	average	sd		1	2	3	average	sd
0h	1.09344	0.946665	0.966074	1.00206	0.0650978		0.99407	1.00864	0.997345	1.00002	0.00624314
4h	0.414421	0.4104	0.411072	0.411965	0.00175853		0.428601	0.565978	0.506151	0.500243	0.0562394
8h	0.119566	0.129295	0.125266	0.124709	0.00399156		0.300441	0.406397	0.318532	0.34179	0.046277
12h	0.0246874	0.0263842	0.0257351	0.0256022	0.00069906		0.0366162	0.042563	0.0400571	0.0397454	0.00243777
16h	0.023755	0.0208931	0.0216122	0.0220868	0.0012156		0.026449	0.0211996	0.0222705	0.0233063	0.00226476
20h	0.217209	0.173776	0.195413	0.195466	0.0177315		0.0905617	0.0974167	0.0932782	0.0937522	0.00281855
24h	0.296721	0.331454	0.301138	0.309771	0.0154382		0.240719	0.269058	0.254109	0.254628	0.0115751
28h	1.83846	2.42655	2.11239	2.1258	0.240277		0.139166	0.130415	0.132992	0.134191	0.0036721
32h	0.335308	0.297026	0.326658	0.319664	0.0163923		0.388456	0.361668	0.378597	0.376241	0.0110624
36h	0.139374	0.117771	0.127176	0.128107	0.00884396		0.139363	0.109644	0.121479	0.123495	0.0122164
40h	0.0193623	0.0203131	0.0201313	0.0199356	0.000412087		0.035171	0.0254144	0.028925	0.0298368	0.00403498
44h	0.0785856	0.0876354	0.0829093	0.0830434	0.00369578		0.0662227	0.0583869	0.0624294	0.0623463	0.00319948
48h	0.129811	0.125352	0.127421	0.127528	0.00182176		0.603351	0.576786	0.599866	0.593334	0.0117879
52h	1.4928	2.24472	1.92419	1.88723	0.308082		0.531051	0.297779	0.501074	0.443301	0.103625
56h	1.1602	1.17218	1.16832	1.1669	0.00499458		0.388363	0.295508	0.368042	0.350638	0.0398553
60h	0.100574	0.169855	0.152665	0.141031	0.0294559		0.844811	0.88004	0.860164	0.861672	0.0144215
64h	0.124642	0.135247	0.129363	0.129751	0.00433811		0.203675	0.156959	0.186414	0.18235	0.019287
68h	0.0733445	0.086918	0.0812228	0.0804951	0.0055652		0.218652	0.151648	0.153422	0.174574	0.0311765
72h	0.563621	0.500509	0.525513	0.529881	0.02595		0.203468	0.150167	0.187754	0.180463	0.0223625
	5	5	5	5	5		5+MT	5+MT	5+MT	5+MT	5+MT
	1	2	3	average	sd		1	2	3	average	sd
0h	0.951483	1.084	0.969545	1.00168	0.0586794		0.896227	1.1421	0.97696	1.0051	0.102331
4h	1.07001	1.04703	1.06017	1.05907	0.00941408		1.76705	2.31357	2.01705	2.03256	0.223386
8h	0.65564	0.846087	0.737645	0.746457	0.0779993		1.15805	1.42357	1.27583	1.28582	0.108629
12h	0.770352	0.74469	0.756546	0.757196	0.0104863		0.907597	1.57053	1.24191	1.24001	0.270645
16h	0.734736	0.676468	0.690051	0.700418	0.0248915		0.974061	1.34331	1.24566	1.18767	0.15622
20h	0.524175	0.340016	0.385651	0.416614	0.078306		0.0540705	0.0613126	0.0557481	0.0570437	0.00309528
24h	1.05437	0.795694	0.960409	0.936823	0.106911		0.0689256	0.0739875	0.0724922	0.0718018	0.00212339
28h	0.801662	0.605096	0.694452	0.700404	0.080358		0.904156	1.26692	1.20997	1.12701	0.15929
32h	0.759295	0.454172	0.569675	0.594381	0.125785		0.375781	0.562755	0.408237	0.448925	0.0815738
36h	0.844449	0.60334	0.667618	0.705135	0.101945		0.484129	0.420538	0.428461	0.444376	0.028295
40h	0.721379	1.03265	0.9974	0.917144	0.139173		0.263515	0.246277	0.252914	0.254235	0.00709912
44h	0.504538	0.735506	0.668512	0.636186	0.0970235		0.688063	0.294454	0.523909	0.502142	0.161426
48h	0.495651	0.437147	0.450753	0.461184	0.0249969		0.540352	0.743067	0.681034	0.654818	0.0848086
52h	0.701155	0.740458	0.720859	0.720824	0.0160452		1.18206	0.814917	0.997829	0.998267	0.149884
56h	0.552515	0.432979	0.541145	0.50888	0.05387		1.33803	1.24825	1.28986	1.29205	0.0366876
60h	1.15544	0.681577	1.00023	0.945748	0.197251		0.866537	0.903369	0.89029	0.886732	0.0152459
64h	0.35632	0.362848	0.360492	0.359887	0.00269896		0.793152	0.718011	0.763319	0.758161	0.0308926
68h	0.868967	0.642038	0.808295	0.7731	0.0959278		0.801342	0.768467	0.781895	0.783901	0.0134963
72h	0.316442	0.870008	0.562017	0.582823	0.226471		0.563697	0.962732	0.714734	0.747054	0.164501
