# Supplementary material for: Exogenous melatonin improves growth in hulless barley seedlings under cold stress by influencing the expression rhythms of circadian clock genes
Source: PeerJ. 2021 Jan 22;9:e10740. doi: 10.7717/peerj.10740 (PMC7831369; doi:10.7717/peerj.10740)
Supplement: Supplemental Information 2 [file peerj-09-10740-s002.zip › GI.xlsx]

## Sheet: Sheet1
	25	25	25	25	25		25+MT	25+MT	25+MT	25+MT	25+MT
	1	2	3	average	sd		1	2	3	average	sd
0h	1.21909	0.734171	1.11729	1.02352	0.208778		1.12273	0.823416	1.0817	1.00928	0.132489
4h	26.5996	24.205	24.6187	25.1411	1.04509		25.0916	22.3765	23.1324	23.5335	1.14415
8h	187.866	118.113	160.036	155.338	28.6699		19.308	26.8883	22.7703	22.9889	3.09851
12h	250.42	234.451	237.154	240.675	6.9785		31.9194	21.9756	27.5793	27.1581	4.07045
16h	0.447481	2.36511	1.37295	1.39518	0.783028		16.6529	5.77647	11.1649	11.1981	4.44036
20h	13.83	9.49153	11.6114	11.6443	1.77134		1.68048	1.0641	1.42551	1.39003	0.252885
24h	8.96666	3.51399	4.92709	5.80258	2.31052		1.23799	0.873368	0.958086	1.02315	0.155806
28h	31.6593	38.0754	36.4198	35.3849	2.71967		9.07533	6.35741	6.60838	7.34704	1.22638
32h	106.088	133.567	131.521	123.725	12.4992		8.01545	12.9837	10.5043	10.5011	2.02826
36h	242.28	363.41	310.355	305.348	49.5779		27.7093	20.5191	19.3543	22.5275	3.69478
40h	106.235	45.1823	86.4936	79.3037	25.438		17.6649	7.53588	13.6129	12.9379	4.16261
44h	19.5106	14.0776	16.5713	16.7198	2.22047		12.335	14.5138	13.1074	13.3187	0.901932
48h	24.7311	24.0104	24.2267	24.3227	0.301964		11.0034	5.54837	6.44716	7.6663	2.38802
52h	69.94	34.1672	48.9335	51.0136	14.6781		5.05194	7.40601	6.20382	6.22059	0.96112
56h	54.6319	51.5102	52.389	52.8437	1.31432		11.518	16.9708	14.8409	14.4432	2.24379
60h	106.069	185.529	125.576	139.058	33.8111		33.0133	27.3518	36.2956	32.2202	3.69408
64h	75.3331	4.78808	33.6809	37.934	28.9565		25.0233	26.2536	29.823	27.0333	2.03555
68h	16.9095	13.7348	15.4595	15.3679	1.29769		7.73221	8.35319	8.09459	8.06	0.254691
72h	8.52312	16.9302	10.0614	11.8383	3.65491		13.1972	13.9392	13.5429	13.5598	0.303163
	15	15	15	15	15		15+MT	15+MT	15+MT	15+MT	15+MT
	1	2	3	average	sd		1	2	3	average	sd
0h	1.42585	0.660113	1.06245	1.04947	0.312744		1.10705	0.875104	1.03223	1.00479	0.0966561
4h	11.7868	11.9412	11.8987	11.8756	0.0651289		12.3966	12.9885	12.593	12.6594	0.246153
8h	46.947	48.6787	47.1718	47.5992	0.768868		78.0378	51.2133	71.952	67.0677	11.4827
12h	24.6819	23.579	24.167	24.1427	0.450583		13.2825	8.13823	12.1942	11.205	2.21357
16h	5.88291	5.93271	5.89833	5.90465	0.0208173		7.47567	5.40479	6.79082	6.55709	0.861436
20h	4.63466	4.47172	4.49349	4.53329	0.0722267		6.11804	5.02022	5.6509	5.59639	0.449837
24h	1.63219	5.3459	2.52723	3.16844	1.58246		5.97741	5.81753	5.9393	5.91141	0.0681864
28h	10.8759	11.1884	11.0668	11.0437	0.128625		5.51508	6.06607	5.83327	5.80481	0.225839
32h	21.252	20.3478	21.0099	20.8699	0.382186		6.93392	7.91397	7.2988	7.38223	0.404429
36h	24.8156	18.6129	22.3295	21.9193	2.54879		13.5432	27.9143	15.8573	19.1049	6.30039
40h	4.80882	5.52389	5.24134	5.19135	0.294056		15.5076	15.63	15.5735	15.5704	0.0500147
44h	3.8102	3.32354	3.54835	3.5607	0.19887		7.14024	7.45942	7.25246	7.28404	0.132205
48h	8.91001	9.19407	9.09103	9.06504	0.117415		12.0803	17.2576	13.0052	14.1144	2.25449
52h	9.85126	9.60246	9.81186	9.75519	0.109191		4.75786	8.99124	6.22667	6.65859	1.75505
56h	48.3419	34.8441	45.8341	43.0067	5.86192		27.399	29.896	28.942	28.7456	1.0288
60h	26.4408	25.6626	26.2358	26.113	0.329343		8.15822	11.0393	9.37535	9.5243	1.18091
64h	42.3251	40.5565	41.8594	41.5803	0.748486		22.3251	22.8302	22.6133	22.5895	0.206865
68h	1.65135	2.43431	2.37669	2.15411	0.356288		15.7184	18.9229	17.7187	17.4534	1.32161
72h	38.0299	40.0321	38.9616	39.0079	0.818066		13.5061	10.7491	12.2299	12.1617	1.12656
	5	5	5	5	5		5+MT	5+MT	5+MT	5+MT	5+MT
	1	2	3	average	sd		1	2	3	average	sd
0h	0.953092	1.04093	1.00796	1.00066	0.0362291		0.90379	1.16478	0.949924	1.00616	0.113728
4h	1.93735	3.17405	2.67624	2.59588	0.508069		1.32779	1.03849	1.16473	1.177	0.118425
8h	5.00737	4.7505	4.96079	4.90622	0.11174		1.64964	1.90976	1.85088	1.80343	0.11137
12h	5.28447	5.62216	5.36755	5.42473	0.143668		1.13628	1.07981	1.10516	1.10708	0.0230926
16h	3.19944	2.886	3.06095	3.0488	0.128251		1.93576	1.56589	1.66749	1.72305	0.156024
20h	2.63106	3.27552	3.12658	3.01105	0.275488		0.207884	0.13559	0.170077	0.171184	0.0295245
24h	6.69497	6.34329	6.5682	6.53549	0.145427		0.0972361	0.0991801	0.0983158	0.098244	0.000795251
28h	1.27688	1.39119	1.32766	1.33191	0.0467622		2.48292	2.25273	2.29413	2.34326	0.100187
32h	2.09816	2.1829	2.10693	2.12933	0.0380476		1.23455	1.18003	1.19408	1.20289	0.0231115
36h	3.27551	5.32927	3.53793	4.04757	0.912606		1.35814	0.831758	0.988328	1.05941	0.220695
40h	4.37204	6.46096	6.01591	5.6163	0.898393		0.223507	0.24775	0.237581	0.236279	0.00993989
44h	3.3265	3.25108	3.25539	3.27765	0.0345817		2.18792	1.72525	2.08715	2.00011	0.198657
48h	3.55487	3.89645	3.69227	3.71453	0.140337		1.60278	1.18548	1.39716	1.39514	0.170372
52h	3.23893	4.13495	3.98209	3.78532	0.391368		2.2472	1.76412	2.16198	2.05777	0.210534
56h	3.3944	3.39346	3.39378	3.39388	0.00038886		2.85552	2.59649	2.69863	2.71688	0.106534
60h	3.81658	6.95065	5.32621	5.36448	1.27977		1.80065	1.52126	1.71103	1.67765	0.116475
64h	2.41188	2.86889	2.61964	2.63347	0.186829		0.621991	0.705845	0.647834	0.658557	0.035063
68h	5.84496	3.86958	5.12569	4.94674	0.81631		0.939637	1.23611	1.09017	1.08864	0.121038
72h	3.24205	1.70228	2.07899	2.34111	0.655362		0.598912	0.726151	0.65727	0.660778	0.0520043
