# Supplementary material for: Exogenous melatonin improves growth in hulless barley seedlings under cold stress by influencing the expression rhythms of circadian clock genes
Source: PeerJ. 2021 Jan 22;9:e10740. doi: 10.7717/peerj.10740 (PMC7831369; doi:10.7717/peerj.10740)
Supplement: Supplemental Information 2 [file peerj-09-10740-s002.zip › PRR73.xlsx]

## Sheet: Sheet1
	25	25	25	25	25		25+MT	25+MT	25+MT	25+MT	25+MT
	1	2	3	average	sd		1	2	3	average	sd
0h	1.01889	0.987722	0.993661	1.00009	0.0135122		0.873557	1.23141	0.929619	1.01153	0.157156
4h	3.69609	2.1095	2.8392	2.8816	0.648418		12.1066	10.5468	10.9312	11.1949	0.66352
8h	4.28737	3.85229	3.96695	4.03554	0.18412		12.9265	11.1735	14.3801	12.8267	1.311
12h	2.18014	1.68801	1.94694	1.93836	0.201001		6.3668	3.87763	5.0973	5.11391	1.01627
16h	0.0906002	0.0962165	0.0915367	0.0927845	0.00245673		1.65689	2.70134	1.94802	2.10208	0.440092
20h	0.320785	0.227064	0.277133	0.274994	0.0382914		3.03284	2.53573	2.82649	2.79835	0.203917
24h	1.26369	1.05168	1.12534	1.1469	0.0878887		4.60844	3.3752	3.51559	3.83308	0.551249
28h	3.00061	3.49093	3.30614	3.26589	0.202187		5.02806	3.90188	4.43583	4.45526	0.459967
32h	2.78724	1.68007	2.29901	2.25544	0.453048		12.183	7.99572	9.76228	9.98034	1.71639
36h	1.66999	2.39539	1.71068	1.92535	0.332782		4.5814	1.90729	3.41105	3.29992	1.09452
40h	1.01932	0.637046	0.816768	0.824377	0.156154		4.92045	3.29956	3.50665	3.90889	0.720265
44h	0.284527	0.268204	0.274769	0.275833	0.0067065		4.60693	1.73864	2.27097	2.87218	1.24575
48h	1.09064	0.45873	0.813792	0.787722	0.258635		1.80318	1.22827	1.58716	1.53954	0.237109
52h	2.86959	2.35208	2.70744	2.64304	0.216124		7.2747	10.2741	8.72284	8.7572	1.22473
56h	4.07487	3.12788	3.52037	3.57437	0.388491		4.4568	6.60909	5.27071	5.44553	0.88732
60h	3.56114	3.80869	3.62928	3.66637	0.104413		6.9367	4.98966	6.2008	6.04239	0.802729
64h	1.51195	1.54699	1.53008	1.52967	0.0143076		2.14387	3.23153	2.78909	2.7215	0.446598
68h	0.38617	0.744174	0.478622	0.536322	0.151742		3.13951	3.0516	3.10127	3.09746	0.0359915
72h	0.379202	0.287966	0.368845	0.345338	0.0407878		2.43484	5.17161	3.61128	3.73925	1.12094
	15	15	15	15	15		15+MT	15+MT	15+MT	15+MT	15+MT
	1	2	3	average	sd		1	2	3	average	sd
0h	1.26714	0.768233	1.02726	1.02088	0.203728		0.831668	1.21807	0.98714	1.01229	0.158746
4h	0.717807	1.02499	0.852915	0.865236	0.125707		0.64914	0.834683	0.790418	0.75808	0.0791238
8h	0.384438	0.547165	0.451172	0.460925	0.0667898		0.382887	0.497353	0.439799	0.440013	0.0467305
12h	0.361008	0.435461	0.416524	0.404331	0.0315942		0.0362852	0.0208485	0.0267945	0.0279761	0.00635713
16h	0.196632	0.275023	0.222771	0.231475	0.0325895		0.154717	0.160081	0.159506	0.158102	0.00240451
20h	0.217099	0.368579	0.296398	0.294025	0.0618642		0.183295	0.162344	0.177814	0.174484	0.00887149
24h	0.317994	0.417519	0.374996	0.37017	0.0407742		0.0592944	0.120359	0.09219	0.0906144	0.0249543
28h	1.25333	1.47511	1.28388	1.33744	0.0981436		0.0646978	0.0732971	0.0658892	0.0679614	0.00380416
32h	0.674129	0.794021	0.754103	0.740751	0.049848		1.02021	1.08852	0.950916	1.01988	0.0561788
36h	0.358408	0.36441	0.363222	0.362013	0.00259498		0.491595	0.508897	0.500554	0.500348	0.00706505
40h	0.166905	0.148677	0.151792	0.155791	0.00796057		0.26132	0.324242	0.289388	0.29165	0.0257377
44h	0.174527	0.164524	0.169049	0.169366	0.0040898		0.0854426	0.0863284	0.0859013	0.0858907	0.000361711
48h	0.145396	0.109632	0.118451	0.124493	0.0152126		0.302815	0.264602	0.28087	0.282762	0.0156578
52h	0.625229	1.28176	1.12465	1.01054	0.279906		0.386211	0.253632	0.329788	0.323211	0.0543246
56h	0.92654	1.54616	1.08191	1.18487	0.263225		0.397766	0.295054	0.310512	0.334444	0.0452181
60h	0.302595	0.385749	0.336688	0.341677	0.0341305		0.356907	0.223137	0.317924	0.299323	0.0561729
64h	0.37638	0.548156	0.515133	0.47989	0.0744235		1.03937	1.18826	1.07558	1.10107	0.0634005
68h	0.0992094	0.128158	0.112682	0.11335	0.0118274		0.134839	0.156274	0.154635	0.148582	0.00974131
72h	0.356633	0.311561	0.319411	0.329202	0.0196596		0.352685	0.224839	0.340001	0.305842	0.0575113
	5	5	5	5	5		5+MT	5+MT	5+MT	5+MT	5+MT
	1	2	3	average	sd		1	2	3	average	sd
0h	0.915601	1.15689	0.944064	1.00552	0.107665		1.09752	0.868736	1.04882	1.00502	0.0984007
4h	0.725142	0.683551	0.711495	0.706729	0.0173108		0.343857	0.277085	0.300577	0.307173	0.0276556
8h	0.628774	0.724088	0.654823	0.669228	0.0402227		0.50358	0.47548	0.487769	0.488943	0.0115018
12h	0.956258	1.09149	1.038	1.02858	0.0556073		0.666155	0.398926	0.467218	0.510766	0.113359
16h	1.75374	1.79012	1.77179	1.77188	0.0148509		0.933627	0.632971	0.90926	0.825286	0.13635
20h	1.36763	1.5148	1.46774	1.45006	0.0613726		0.124524	0.103719	0.108816	0.112353	0.00885426
24h	1.07897	1.00988	1.03419	1.04102	0.0286142		0.14604	0.089503	0.0962657	0.110603	0.0252093
28h	1.93467	1.75238	1.78606	1.82437	0.0791961		0.658641	0.40732	0.555948	0.540636	0.103171
32h	0.573967	0.559606	0.568346	0.567307	0.0059087		0.203966	0.147278	0.168391	0.173212	0.0233927
36h	0.821613	0.74194	0.779019	0.780857	0.0325524		0.5306	0.340585	0.404494	0.425226	0.0789464
40h	1.16163	1.03279	1.11388	1.10277	0.0531866		0.137306	0.107157	0.121152	0.121871	0.0123189
44h	0.760024	0.593706	0.635869	0.663199	0.070596		0.286885	0.241959	0.271014	0.266619	0.0186025
48h	0.966239	0.995767	0.979492	0.980499	0.0120755		0.279626	0.17276	0.18777	0.213385	0.0472381
52h	0.863925	0.725536	0.758161	0.782541	0.0590688		0.242379	0.183259	0.208404	0.211348	0.0242251
56h	0.634632	0.738878	0.673679	0.682396	0.0430025		0.890254	0.781382	0.797542	0.823059	0.0479697
60h	1.12997	1.00089	1.11432	1.08173	0.0575155		0.766927	0.519704	0.656541	0.647724	0.101121
64h	0.609141	0.583162	0.600367	0.597557	0.0107903		0.830655	0.786967	0.798475	0.805366	0.0184892
68h	1.30681	1.02719	1.20354	1.17918	0.115446		0.694887	0.534702	0.606111	0.6119	0.0655236
72h	0.598826	0.926348	0.729174	0.751449	0.134635		0.64537	0.491825	0.525121	0.554105	0.0659497
