# Supplementary material for: Exogenous melatonin improves growth in hulless barley seedlings under cold stress by influencing the expression rhythms of circadian clock genes
Source: PeerJ. 2021 Jan 22;9:e10740. doi: 10.7717/peerj.10740 (PMC7831369; doi:10.7717/peerj.10740)
Supplement: Supplemental Information 2 [file peerj-09-10740-s002.zip › LUX.xlsx]

## Sheet: Sheet1
	25	25	25	25	25		25+MT	25+MT	25+MT	25+MT	25+MT
	1	2	3	average	sd		1	2	3	average	sd
0h	0.958463	1.03874	1.00442	1.00054	0.0328889		1.19771	0.837528	0.996897	1.01071	0.147366
4h	0.318786	0.365233	0.335592	0.339871	0.0192018		0.631206	0.550415	0.61096	0.597527	0.0343234
8h	3.96372	4.99985	4.35511	4.43956	0.427193		14.2781	8.86349	10.3303	11.1573	2.28656
12h	151.409	115.36	134.04	133.603	14.7201		53.9763	35.4931	41.5928	43.6874	7.6897
16h	25.9807	32.3805	30.4315	29.5976	2.67844		57.2577	74.9193	60.1269	64.1013	7.73864
20h	23.9948	25.5072	24.7782	24.76	0.617565		9.6751	8.40531	8.97779	9.0194	0.519221
24h	3.45775	4.3227	4.11271	3.96439	0.368358		5.51244	5.77446	5.71584	5.66758	0.112278
28h	1.7078	2.69912	2.34067	2.24919	0.40984		2.05652	1.73178	1.93962	1.90931	0.134296
32h	1.05444	0.909997	1.02631	0.996915	0.0625234		2.52764	2.25687	2.40504	2.39652	0.110708
36h	33.682	44.8758	36.9794	38.5124	4.69667		7.00602	9.74166	7.42013	8.05593	1.20391
40h	39.7172	31.412	35.1446	35.4246	3.39638		25.0117	19.7066	21.6097	22.1093	2.19444
44h	34.9765	28.8225	30.3315	31.3768	2.61885		10.4647	7.6273	8.94097	9.01099	1.15942
48h	7.41509	9.044	7.67329	8.04413	0.714833		15.8425	15.4795	15.5007	15.6075	0.166338
52h	15.3626	15.1502	15.2655	15.2594	0.0868371		5.08684	4.30444	4.50413	4.6318	0.331926
56h	6.41858	6.10731	6.21394	6.24661	0.129159		2.34007	2.15932	2.21748	2.23896	0.0753362
60h	18.5345	29.717	25.724	24.6585	4.62699		7.63572	16.2553	10.4667	11.4526	3.5873
64h	61.7543	68.9412	65.1504	65.282	2.93549		28.6362	9.7841	17.6535	18.6913	7.73126
68h	33.891	27.6622	32.4917	31.3483	2.66833		14.9079	11.5984	12.8353	13.1139	1.36538
72h	37.1157	21.2162	28.4205	28.9175	6.50048		6.51838	5.02978	5.79009	5.77942	0.607767
	15	15	15	15	15		15+MT	15+MT	15+MT	15+MT	15+MT
	1	2	3	average	sd		1	2	3	average	sd
0h	1.64305	0.743395	0.81871	1.06838	0.40751		0.917397	1.13874	0.957237	1.00446	0.0963329
4h	4.23114	3.08053	3.31794	3.5432	0.496007		0.787948	0.95279	0.928838	0.889859	0.0727219
8h	42.9993	28.197	39.2066	36.801	6.27787		28.3791	25.7515	27.9482	27.3596	1.15061
12h	143.264	97.3783	116.94	119.194	18.8006		7.16169	7.07065	7.08969	7.10734	0.0392044
16h	123.789	73.4009	81.6192	92.9363	22.0725		5.3784	8.13001	6.24681	6.58507	1.14852
20h	69.2428	33.252	48.4554	50.3167	14.752		4.05142	3.36563	3.93733	3.7848	0.300028
24h	27.0599	15.5492	19.6787	20.7626	4.76133		5.50149	3.83451	5.13423	4.82341	0.715155
28h	14.4653	6.16905	7.79918	9.47786	3.58893		1.43335	3.2183	2.45657	2.36941	0.731303
32h	36.0569	36.0567	36.0568	36.0568	0.000103223		6.83654	3.73815	4.3445	4.97306	1.34073
36h	201.086	194.913	197.333	197.778	2.53961		3.53199	6.06398	4.59772	4.73123	1.03798
40h	70.5221	83.7594	78.3204	77.534	5.43265		6.09795	5.16029	5.58817	5.61547	0.383284
44h	127.496	159.664	152.047	146.402	13.7256		7.05013	4.50367	5.88413	5.81264	1.04082
48h	25.3521	29.165	27.3626	27.2933	1.55741		20.6747	17.7647	20.3325	19.5907	1.29867
52h	22.9116	24.6302	24.1727	23.9048	0.72673		5.1543	2.54549	3.14897	3.61625	1.11512
56h	38.9432	39.1711	39.0704	39.0616	0.093246		3.42984	2.11447	2.76439	2.76957	0.537009
60h	34.1179	38.7041	36.8486	36.5569	1.88361		6.93533	10.1296	9.65906	8.908	1.40805
64h	204.924	171.554	183.189	186.556	13.8295		11.0412	8.93344	9.76499	9.91321	0.866846
68h	79.2345	66.7926	72.385	72.804	5.08801		10.3277	8.14331	9.20359	9.22485	0.891887
72h	63.0237	70.3305	65.8238	66.3926	3.00999		5.32428	10.985	8.99249	8.43394	2.3445
	5	5	5	5	5		5+MT	5+MT	5+MT	5+MT	5+MT
	1	2	3	average	sd		1	2	3	average	sd
0h	0.90765	1.06658	1.03297	1.0024	0.0683896		1.16725	0.901528	0.950289	1.00636	0.115499
4h	0.993023	1.31402	1.02314	1.11006	0.144744		0.370928	0.365838	0.36638	0.367715	0.00228239
8h	0.642192	0.836432	0.744156	0.740927	0.0793307		1.53424	1.02922	1.30891	1.29079	0.206574
12h	4.70683	6.83081	5.05245	5.53003	0.930551		1.58169	1.77925	1.71632	1.69242	0.0824048
16h	9.6472	8.77876	9.14026	9.18874	0.35619		3.90915	3.1764	3.56877	3.55144	0.299398
20h	4.34469	4.47469	4.41421	4.4112	0.0531175		1.90727	1.67589	1.8089	1.79736	0.0948128
24h	3.69916	3.12623	3.52957	3.45165	0.240302		2.40074	3.06783	2.94485	2.80447	0.289865
28h	9.61089	10.8544	10.0744	10.1799	0.513121		0.797015	1.09445	0.886163	0.925874	0.12463
32h	3.86201	4.67236	3.9982	4.17752	0.354294		1.68685	1.68315	1.68432	1.68477	0.00154667
36h	5.63962	5.83358	5.7191	5.73077	0.0796109		1.62272	0.977357	1.39348	1.33119	0.267127
40h	3.40273	2.72707	3.01129	3.04703	0.276991		1.74883	1.61292	1.64171	1.66782	0.0584783
44h	3.26257	3.21056	3.24657	3.2399	0.0217494		1.09919	0.884883	0.96705	0.983709	0.0882817
48h	1.75384	2.34219	1.77225	1.95609	0.273114		1.49753	0.984723	1.19973	1.22733	0.21026
52h	5.33893	4.39059	4.69304	4.80752	0.395533		1.18349	1.09991	1.11982	1.1344	0.0356459
56h	2.45476	3.21938	2.77725	2.81713	0.313424		1.44709	1.6914	1.59638	1.57829	0.100555
60h	3.02574	4.87598	3.59814	3.83328	0.773441		3.67882	4.31106	4.07669	4.02219	0.260973
64h	3.95288	3.16914	3.87239	3.6648	0.352024		1.47002	2.0597	1.60932	1.71301	0.251656
68h	2.91707	2.63904	2.77721	2.77777	0.113509		0.850918	0.730919	0.803484	0.795107	0.0493464
72h	2.79778	2.51195	2.66232	2.65735	0.116745		1.26595	1.36473	1.33025	1.32031	0.0409343

## Sheet: Sheet2
0	1.00054	1.01071	1.06838	1.00446	1.0024	1.00636
4	0.339871	0.597527	3.5432	0.889859	1.11006	0.367715
8	4.43956	11.1573	36.801	27.3596	0.740927	1.29079
12	133.603	43.6874	119.194	7.10734	5.53003	1.69242
16	29.5976	64.1013	92.9363	6.58507	9.18874	3.55144
20	24.76	9.0194	50.3167	3.7848	4.4112	1.79736
24	3.96439	5.66758	20.7626	4.82341	3.45165	2.80447
28	2.24919	1.90931	9.47786	2.36941	10.1799	0.925874
32	0.996915	2.39652	36.0568	4.97306	4.17752	1.68477
36	38.5124	8.05593	197.778	4.73123	5.73077	1.33119
40	35.4246	22.1093	77.534	5.61547	3.04703	1.66782
44	31.3768	9.01099	146.402	5.81264	3.2399	0.983709
48	8.04413	15.6075	27.2933	19.5907	1.95609	1.22733
52	15.2594	4.6318	23.9048	3.61625	4.80752	1.1344
56	6.24661	2.23896	39.0616	2.76957	2.81713	1.57829
60	24.6585	11.4526	36.5569	8.908	3.83328	4.02219
64	65.282	18.6913	186.556	9.91321	3.6648	1.71301
68	31.3483	13.1139	72.804	9.22485	2.77777	0.795107
72	28.9175	5.77942	66.3926	8.43394	2.65735	1.32031

## Sheet: Sheet3
0	0.958463	1.03874	1.00442	1.19771	0.837528	0.996897	1.64305	0.743395	0.81871	0.917397	1.13874	0.957237	0.90765	1.06658	1.03297	1.16725	0.901528	0.950289
4	0.318786	0.365233	0.335592	0.631206	0.550415	0.61096	4.23114	3.08053	3.31794	0.787948	0.95279	0.928838	0.993023	1.31402	1.02314	0.370928	0.365838	0.36638
8	3.96372	4.99985	4.35511	14.2781	8.86349	10.3303	42.9993	28.197	39.2066	28.3791	25.7515	27.9482	0.642192	0.836432	0.744156	1.53424	1.02922	1.30891
12	151.409	115.36	134.04	53.9763	35.4931	41.5928	143.264	97.3783	116.94	7.16169	7.07065	7.08969	4.70683	6.83081	5.05245	1.58169	1.77925	1.71632
16	25.9807	32.3805	30.4315	57.2577	74.9193	60.1269	123.789	73.4009	81.6192	5.3784	8.13001	6.24681	9.6472	8.77876	9.14026	3.90915	3.1764	3.56877
20	23.9948	25.5072	24.7782	9.6751	8.40531	8.97779	69.2428	33.252	48.4554	4.05142	3.36563	3.93733	4.34469	4.47469	4.41421	1.90727	1.67589	1.8089
24	3.45775	4.3227	4.11271	5.51244	5.77446	5.71584	27.0599	15.5492	19.6787	5.50149	3.83451	5.13423	3.69916	3.12623	3.52957	2.40074	3.06783	2.94485
28	1.7078	2.69912	2.34067	2.05652	1.73178	1.93962	14.4653	6.16905	7.79918	1.43335	3.2183	2.45657	9.61089	10.8544	10.0744	0.797015	1.09445	0.886163
32	1.05444	0.909997	1.02631	2.52764	2.25687	2.40504	36.0569	36.0567	36.0568	6.83654	3.73815	4.3445	3.86201	4.67236	3.9982	1.68685	1.68315	1.68432
36	33.682	44.8758	36.9794	7.00602	9.74166	7.42013	201.086	194.913	197.333	3.53199	6.06398	4.59772	5.63962	5.83358	5.7191	1.62272	0.977357	1.39348
40	39.7172	31.412	35.1446	25.0117	19.7066	21.6097	70.5221	83.7594	78.3204	6.09795	5.16029	5.58817	3.40273	2.72707	3.01129	1.74883	1.61292	1.64171
44	34.9765	28.8225	30.3315	10.4647	7.6273	8.94097	127.496	159.664	152.047	7.05013	4.50367	5.88413	3.26257	3.21056	3.24657	1.09919	0.884883	0.96705
48	7.41509	9.044	7.67329	15.8425	15.4795	15.5007	25.3521	29.165	27.3626	20.6747	17.7647	20.3325	1.75384	2.34219	1.77225	1.49753	0.984723	1.19973
52	15.3626	15.1502	15.2655	5.08684	4.30444	4.50413	22.9116	24.6302	24.1727	5.1543	2.54549	3.14897	5.33893	4.39059	4.69304	1.18349	1.09991	1.11982
56	6.41858	6.10731	6.21394	2.34007	2.15932	2.21748	38.9432	39.1711	39.0704	3.42984	2.11447	2.76439	2.45476	3.21938	2.77725	1.44709	1.6914	1.59638
60	18.5345	29.717	25.724	7.63572	16.2553	10.4667	34.1179	38.7041	36.8486	6.93533	10.1296	9.65906	3.02574	4.87598	3.59814	3.67882	4.31106	4.07669
64	61.7543	68.9412	65.1504	28.6362	9.7841	17.6535	204.924	171.554	183.189	11.0412	8.93344	9.76499	3.95288	3.16914	3.87239	1.47002	2.0597	1.60932
68	33.891	27.6622	32.4917	14.9079	11.5984	12.8353	79.2345	66.7926	72.385	10.3277	8.14331	9.20359	2.91707	2.63904	2.77721	0.850918	0.730919	0.803484
72	37.1157	21.2162	28.4205	6.51838	5.02978	5.79009	63.0237	70.3305	65.8238	5.32428	10.985	8.99249	2.79778	2.51195	2.66232	1.26595	1.36473	1.33025
