# Supplementary material for: Exogenous melatonin improves growth in hulless barley seedlings under cold stress by influencing the expression rhythms of circadian clock genes
Source: PeerJ. 2021 Jan 22;9:e10740. doi: 10.7717/peerj.10740 (PMC7831369; doi:10.7717/peerj.10740)
Supplement: Supplemental Information 2 [file peerj-09-10740-s002.zip › proline.xls]

## Sheet: Sheet2
	25℃	25℃	25℃	25+MT	25+MT	25+MT	15℃	15℃	15℃	15+MT	15+MT	15+MT	5℃	5℃	5℃	5+MT	5+MT	5+MT
0Hr	43.4426	44.2623	43.0328	22.8	19.6	20.8	39.3731	36.092	37.1857	20.4	18.4	20	24.3077	22.4615	23.8462	57.0461	63.9566	63.5501
12Hr	44.6721	40.5738	38.9344	37.6	33.2	36.8	42.6542	43.7479	47.029	15.6	22.8	16.4	46.4615	42.3077	40.9231	20.0542	17.6152	17.2087
24Hr	41.8033	40.1639	40.9836	21.6	20.8	20.4	27.3424	25.155	24.0613	18.4	17.2	18.4	37.2308	34.4615	40.4615	11.9241	11.5176	9.8916
36Hr	27.8689	25	29.5082	28.4	27.2	28.4	55.7785	55.7785	52.4975	14.8	15.2	14.4	17.3846	19.6923	18.7692	35.9079	44.0379	41.5989
48Hr	31.5574	31.5574	32.7869	18.4	15.2	15.6	28.4361	27.3424	29.5298	32.8	30.4	28.8	35.3846	35.3846	34.4615	22.0867	24.9322	21.2737
60Hr	46.3115	56.5574	46.3115	28.8	28.4	26.8	28.4361	22.9676	25.155	14	16	18.8	61.2308	59.8462	58.4615	23.3062	22.0867	24.1192
72Hr	26.6393	25	27.459	68.8	64.4	63.2	49.2164	45.9353	48.1227	22.4	20	26.4	71.8462	70	68.1538	41.5989	35.0949	41.1924
