# Supplementary material for: Exogenous melatonin improves growth in hulless barley seedlings under cold stress by influencing the expression rhythms of circadian clock genes
Source: PeerJ. 2021 Jan 22;9:e10740. doi: 10.7717/peerj.10740 (PMC7831369; doi:10.7717/peerj.10740)
Supplement: Supplemental Information 2 [file peerj-09-10740-s002.zip › chlorophyll.xlsx]

## Sheet: Sheet1
	25℃	25℃	25℃	25+MT	25+MT	25+MT	15℃	15℃	15℃	15+MT	15+MT	15+MT	5℃	5℃	5℃	5+MT	5+MT	5+MT
0Hr	0.500176	0.51557	0.559944	0.257752	0.276366	0.273918	0.377354	0.400026	0.430748	0.305412	0.278748	0.313462	0.577786	0.576948	0.565612	0.317652	0.33459	0.329694
12Hr	0.499404	0.513122	0.534118	0.273852	0.341802	0.302964	0.327246	0.332914	0.332076	0.19547	0.218914	0.307154	0.772616	0.792774	0.795994	0.34264	0.372524	0.402474
24Hr	0.29176	0.284482	0.277204	0.159984	0.211768	0.244166	0.326474	0.331304	0.327246	0.241586	0.227802	0.33717	0.451942	0.442988	0.374972	0.59157	0.590732	0.639296
36Hr	0.457412	0.446914	0.558598	0.463014	0.475188	0.491354	0.649662	0.68528	0.689272	0.829936	0.873538	0.87592	0.347338	0.370782	0.452516	0.603678	0.56484	0.583454
48Hr	0.55357	0.597238	0.58513	0.76675	0.89782	0.835472	0.24249	0.240042	0.325834	0.461404	0.47918	0.47596	0.5803	0.590732	0.670084	0.610956	0.645736	0.610184
60Hr	0.355586	0.404922	0.408142	0.1462	0.161594	0.33009	0.417868	0.511776	0.678332	0.769264	0.7426	0.821754	0.577654	0.686118	0.694102	0.878368	0.894534	0.873538
72Hr	0.400798	0.391976	0.445304	0.276366	0.290988	0.30142	0.506682	0.535022	0.536566	0.4444	0.382118	0.478342	0.684508	0.733072	0.654558	0.46147	0.480018	0.478408
