# Supplementary material for: Exogenous melatonin improves growth in hulless barley seedlings under cold stress by influencing the expression rhythms of circadian clock genes
Source: PeerJ. 2021 Jan 22;9:e10740. doi: 10.7717/peerj.10740 (PMC7831369; doi:10.7717/peerj.10740)
Supplement: Supplemental Information 2 [file peerj-09-10740-s002.zip › Carotenoids.xls]

## Sheet: Carotenoids
	25℃	25℃	25℃	25+MT	25+MT	25+MT	15℃	15℃	15℃	15+MT	15+MT	15+MT	5℃	5℃	5℃	5+MT	5+MT	5+MT
0Hr	0.0845161	0.0979151	0.0867925	0.056367	0.0532212	0.0548221	0.0673144	0.064013	0.066998	0.0707588	0.069498	0.0751653	0.0968578	0.105544	0.103905	0.061814	0.0685207	0.0726626
12Hr	0.0945771	0.101128	0.0898209	0.06424	0.0646935	0.0648397	0.0592236	0.0614532	0.0626195	0.0525031	0.0565132	0.0712284	0.147654	0.153491	0.156382	0.0691672	0.0761385	0.074632
24Hr	0.0651299	0.0699149	0.0650448	0.0442243	0.0443426	0.0449952	0.068832	0.0731679	0.0761436	0.0654318	0.0747935	0.0668841	0.0603357	0.0721532	0.0829976	0.101596	0.114982	0.12631
36Hr	0.0673332	0.0625585	0.0673188	0.0761462	0.0709792	0.0807144	0.111291	0.110134	0.115637	0.180117	0.184325	0.189322	0.0772987	0.0831889	0.0808607	0.104907	0.105993	0.107547
48Hr	0.0972457	0.0958149	0.0949361	0.127617	0.128889	0.132563	0.0557877	0.0564487	0.0577248	0.101021	0.0990414	0.109311	0.077379	0.0886624	0.0756973	0.0991819	0.104831	0.10221
60Hr	0.0645711	0.0674617	0.0628518	0.036666	0.0390896	0.0424757	0.0742356	0.0723805	0.0762904	0.146679	0.144478	0.165406	0.117573	0.110848	0.127492	0.154821	0.157036	0.155185
72Hr	0.0549065	0.0640079	0.0656845	0.0504012	0.0586732	0.0624366	0.0897359	0.0933641	0.0995272	0.099032	0.0867081	0.0870477	0.115983	0.117911	0.120309	0.0934831	0.0969351	0.0964298
