# Supplementary material for: Exogenous melatonin improves growth in hulless barley seedlings under cold stress by influencing the expression rhythms of circadian clock genes
Source: PeerJ. 2021 Jan 22;9:e10740. doi: 10.7717/peerj.10740 (PMC7831369; doi:10.7717/peerj.10740)
Supplement: Supplemental Information 2 [file peerj-09-10740-s002.zip › Length of primary root.xlsx]

## Sheet: Sheet1
Length of primary root (cm)
25	25+MT	15	15+MT	5	5+MT
2	6	4	6.7	2	3
4	6.4	4.2	5.6	1.8	3.5
4.1	5.7	4	6.2	1.7	3.4
2.5	4.6	4	5.7	2.1	2.7
3.9	5.5	4	6.6	2	3
3.8	5.6	3.3	5.2	2.4	4.5
3.5	5.3	3.2	5.4	2.2	3.5
4	5.1		6.3	2.5	3.4
