# Supplementary material for: Exogenous melatonin improves growth in hulless barley seedlings under cold stress by influencing the expression rhythms of circadian clock genes
Source: PeerJ. 2021 Jan 22;9:e10740. doi: 10.7717/peerj.10740 (PMC7831369; doi:10.7717/peerj.10740)
Supplement: Supplemental Information 2 [file peerj-09-10740-s002.zip › Melatonin content.xlsx]

## Sheet: Sheet1
Melatonin content (pg/g)
0H
25	25+MT	15	15+MT	5	5+MT
100.416	111.105	112.292	123.575	96.2589	136.045
99.27	114.609	111.965	122.991	94.711	139.187
99.242	113.856	110.204	122.786	94.9512	139.072
72H
25	25+MT	15	15+MT	5	5+MT
108.729	121.793	115.855	136.045	111.105	140.796
107.037	118.579	112.503	134.16	114.68	139.694
106.78	118.347	112.758	134.031	114.87	139.637
