# Supplementary material for: Exogenous melatonin improves growth in hulless barley seedlings under cold stress by influencing the expression rhythms of circadian clock genes
Source: PeerJ. 2021 Jan 22;9:e10740. doi: 10.7717/peerj.10740 (PMC7831369; doi:10.7717/peerj.10740)
Supplement: Supplemental Information 2 [file peerj-09-10740-s002.zip › fresh weight.xlsx]

## Sheet: Sheet1
fresh weight (mg)
25	25+MT	15	15+MT	5	5+MT
207	207	132	212	127	168
167	194	180	171	109	171
192	177	183	209	158	174
166	206	144	174	107	148
174	202	189	243	107	184
150	194	143	240	128	174
165	185	172	197	120	149
194			230	98
