# Supplementary material for: Exogenous melatonin improves growth in hulless barley seedlings under cold stress by influencing the expression rhythms of circadian clock genes
Source: PeerJ. 2021 Jan 22;9:e10740. doi: 10.7717/peerj.10740 (PMC7831369; doi:10.7717/peerj.10740)
Supplement: Supplemental Information 2 [file peerj-09-10740-s002.zip › Dry weight of seedlings.xlsx]

## Sheet: Sheet1
Dry weight (mg)
25	25+MT	15	15+MT	5	5+MT
31	34	19	38	32	37
25	43	24	27	28	39
25	27	25	35	47	41
26	31	22	27	31	34
23	35	28	44	33	40
23	30	22	44	38	36
21	28	22	31	35	34
27			40	22
