# Supplementary material for: Exogenous melatonin improves growth in hulless barley seedlings under cold stress by influencing the expression rhythms of circadian clock genes
Source: PeerJ. 2021 Jan 22;9:e10740. doi: 10.7717/peerj.10740 (PMC7831369; doi:10.7717/peerj.10740)
Supplement: Supplemental Information 2 [file peerj-09-10740-s002.zip › Length of leaf.xlsx]

## Sheet: Sheet1
Length of leaf (cm)
25	25+MT	15	15+MT	5	5+MT
11.5	12.5	9.8	11.8	2	4.8
13	13.5	11.7	11.3	1.7	4.7
11.8	14.6	10.1	10.4	1.8	4.9
12	12.8	10.7	11.5	1.9	4
11.4	12.3	11.5	11.5	1.8	4.2
12	14.7	10.5	11.6	1.9	3.3
9.6	14.8	9.6	11.3	2.1	4.2
12.2	14.7		10.2	2.4	3.9
